# Supplementary material for: Prediction of disease-related genes based on weighted tissue-specific networks by using DNA methylation
Source: BMC Med Genomics. 2014 Oct 22;7(Suppl 2):S4. doi: 10.1186/1755-8794-7-S2-S4 (PMC4243158; doi:10.1186/1755-8794-7-S2-S4)
Supplement: Additional File 1 — The top 100 candidate disease-related genes of colon cancer [file 1755-8794-7-S2-S4-S1.xls]

## Sheet: Sheet1
Gene name	In GeneSigDB	the PageRank value of initial WTSN	the average PageRank value of 1000 WTSNs
CDH1	yes	31.2957	28.3353
FAS	yes	21.7715	16.7505
CD44	yes	12.9001	12.0801
THBS1	yes	12.8252	12.3267
TIMP3	yes	10.6288	8.44755
GSTP1	yes	6.01172	4.88309
CREBBP	yes	5.61894	4.58997
STK11	no	2.75887	2.61937
HDAC1	yes	2.62082	1.43203
UBC	no	2.32885	1.10681
NCL	yes	2.32659	0.800849
CCND1	yes	2.22002	0.477196
PRKDC	yes	1.94302	1.38941
SFN	yes	1.90619	1.40149
ELAVL1	yes	1.90173	1.4224
TGM2	yes	1.55129	1.10501
FYN	no	1.54867	1.0804
FN1	yes	1.47026	0.796532
ACTR3	yes	1.38518	0.767746
MMP14	yes	1.32728	0.483683
PRKCA	yes	1.32699	0.770196
SMARCA4	no	1.26892	0.806242
UBE2E1	no	1.26315	0.522242
PHF3	no	1.18265	0.480844
PML	yes	1.16563	1.13505
CALR	yes	1.12142	0.809177
HSP90AB1	yes	1.10038	0.462088
FADD	yes	1.10008	0.771169
MAP3K5	yes	1.09032	0.745176
CDC20	yes	1.0845	1.02571
KRIT1	yes	1.07009	0.455702
LRP1	yes	1.06545	0.485099
RNF8	no	1.06425	0.456012
GABARAP	no	1.03429	0.449204
SERPINF1	yes	1.01164	0.770496
PDGFB	yes	1.01136	0.77848
CD47	yes	0.989991	0.47459
WNT2	yes	0.989669	0.767586
PTN	no	0.987149	0.420659
RFC1	no	0.985022	0.478669
NR4A1	yes	0.984843	0.474372
DHFR	no	0.967964	0.805588
EPB41L2	yes	0.966526	0.472185
CD3G	no	0.946701	0.481095
MYC	yes	0.945369	0.756898
IGFBP5	yes	0.937422	0.777605
PDCD6	yes	0.926663	0.765542
MCM2	yes	0.923639	0.448698
TGFBR2	yes	0.922726	0.462493
SYT1	yes	0.92008	0.474243
ANXA2	yes	0.918442	0.77835
MSH6	yes	0.916148	0.744193
UBE2I	yes	0.915689	0.793316
CD9	yes	0.899904	0.48292
TTK	yes	0.897651	0.763109
SUMO1	yes	0.892186	0.781886
TNFRSF10B	yes	0.890804	0.464008
ARHGEF1	yes	0.88361	0.45652
NDRG1	yes	0.879184	0.452493
CASP3	yes	0.874248	0.793308
FAF1	no	0.87407	0.46816
TCL1A	no	0.871818	0.776566
AJAP1	no	0.869372	0.477446
FTH1	yes	0.865922	0.765412
ARHGEF12	yes	0.861666	0.474714
CD4	no	0.860834	0.772039
MSN	no	0.858538	0.467639
ACTR2	yes	0.853922	0.474121
PABPC3	yes	0.852161	0.474436
ANP32A	yes	0.851923	0.772542
CUL4A	yes	0.848817	0.465769
KNG1	no	0.847814	0.457347
STAT5A	yes	0.84665	0.475596
KTN1	no	0.84088	0.741975
RRM2	yes	0.840196	0.476263
FKBP4	yes	0.836929	0.480858
ETS2	yes	0.83601	0.478395
NF2	yes	0.835934	0.471291
CUL3	yes	0.834353	0.472563
ESR1	yes	0.832053	0.465969
UBE2E3	yes	0.827448	0.798841
RHOA	yes	0.825398	0.44333
BID	yes	0.818198	0.455083
YES1	no	0.81569	0.477534
EXO1	no	0.815249	0.764578
WRN	yes	0.814883	0.468022
RPS6KA5	yes	0.811736	0.770137
GADD45A	yes	0.808966	0.453309
NIPSNAP1	no	0.808104	0.439754
RPS15A	yes	0.800034	0.454251
PPP3CC	yes	0.797628	0.451867
GARS	yes	0.797369	0.467726
CTNND1	yes	0.786994	0.46015
APAF1	no	0.785383	0.446053
TRIM29	no	0.784235	0.477262
VIM	yes	0.774572	0.464029
ADA	yes	0.766164	0.46014
SERPINF1	yes	0.762316	0.452566
SQSTM1	yes	0.760829	0.457419
NTRK2	yes	0.760532	0.486912
