# Supplementary material for: Prediction of disease-related genes based on weighted tissue-specific networks by using DNA methylation
Source: BMC Med Genomics. 2014 Oct 22;7(Suppl 2):S4. doi: 10.1186/1755-8794-7-S2-S4 (PMC4243158; doi:10.1186/1755-8794-7-S2-S4)
Supplement: Additional File 2 — The top 100 candidate disease-related genes of Leukemia [file 1755-8794-7-S2-S4-S2.xls]

## Sheet: Sheet1
Gene name	In GeneSigDB	the PageRank value of initial WTSN	the average PageRank value of 1000 WTSNs
ABL1	yes	40.2222	24.8296
CDKN1A	yes	26.7281	14.386
MLH1	yes	22.4247	17.8752
MGMT	yes	11.8466	7.7286
LMNA	yes	11.8373	6.93749
NR0B2	yes	7.00085	3.1126
CHFR	yes	5.73474	2.48254
DIABLO	no	4.18108	3.99089
CEBPD	yes	3.61387	2.49038
DAPK1	yes	3.51337	1.44003
GRB2	yes	1.87775	1.14714
ACTB	yes	1.8045	1.54041
HDAC1	yes	1.70213	1.54714
HSP90AA1	yes	1.58059	1.54875
PAX6	yes	1.42783	1
FYN	yes	1.39997	0.463629
EEF1A1	yes	1.39102	1.20252
JAK1	yes	1.36131	0.469452
CRKL	yes	1.35766	0.465948
CCNB1	yes	1.31045	0.839812
HSPE1	yes	1.27255	0.644074
LCP2	yes	1.26693	0.454957
CSNK2A1	yes	1.26009	0.838279
FCGR2A	yes	1.21354	0.458413
DDB1	yes	1.19104	0.800928
DOK2	yes	1.17999	0.773923
ITGB2	yes	1.15685	0.470649
EVL	yes	1.10849	0.780665
PIK3R2	yes	1.04303	0.449853
CEBPB	yes	1.02936	0.497946
CASP9	yes	1.01943	0.862298
ELAVL1	yes	1.00961	0.524494
CDK4	yes	0.988104	0.497323
GABARAP	yes	0.962387	0.82195
MYC	yes	0.962064	0.844911
MAP4K1	yes	0.948606	0.461733
ACTG2	yes	0.9168	0.488634
EEF1G	yes	0.904311	0.849071
PAK2	yes	0.883572	0.775324
KLF6	yes	0.838976	0.525932
CDK2	yes	0.792741	0.485177
BCL2L1	yes	0.790249	0.461967
BCR	yes	0.781914	0.771912
CEBPA	yes	0.776751	0.487739
BAG1	yes	0.749422	0.474944
NFS1	yes	0.744844	0.470027
EEF1B2	yes	0.733975	0.478011
PASK	yes	0.724274	0.488334
ATP6V1A	yes	0.723448	0.504997
PIM1	yes	0.72114	0.489969
MKI67	yes	0.720298	0.463364
CENPA	yes	0.719886	0.464651
G3BP2	yes	0.716788	0.468067
CCT7	yes	0.715317	0.507602
PARP1	yes	0.713749	0.505343
GMNN	yes	0.713034	0.49318
GADD45A	yes	0.708089	0.484699
DDX24	yes	0.704696	0.47223
NDRG1	yes	0.698315	0.484696
CAT	yes	0.690942	0.468779
CSF2RB	yes	0.683541	0.467129
HDAC6	yes	0.682702	0.532078
GAPDH	yes	0.677757	0.499848
NFKBIA	yes	0.674277	0.466737
NUP153	yes	0.673096	0.489117
ATP5B	yes	0.66955	0.50157
COPS6	yes	0.665648	0.503187
GNB2L1	yes	0.660802	0.492731
OPTN	yes	0.649884	0.507463
FAF1	yes	0.64846	0.490572
EPS15	yes	0.647217	0.470819
ALDOA	yes	0.646204	0.490183
CCND3	yes	0.64498	0.491594
CCNB2	yes	0.641889	0.493219
GNB2	yes	0.640308	0.515897
CDKN1B	yes	0.640017	0.456663
ACTG1	yes	0.625812	0.500658
FOS	yes	0.612562	0.488983
MYL6	yes	0.611802	0.485267
MAPK1	yes	0.605313	0.558027
BLM	no	0.598675	0.497783
INPPL1	yes	0.591305	0.48688
ANP32E	yes	0.586455	0.482203
MCM7	yes	0.583713	0.490146
BIRC5	yes	0.583405	0.514667
CTCF	yes	0.569147	0.501664
MSH6	yes	0.566278	0.494666
LGALS4	yes	0.558087	0.498298
NXPH3	no	0.556513	0.464922
DDX41	yes	0.548249	0.455795
OTUB1	yes	0.544221	0.490394
MBD4	yes	0.541089	0.507451
LMNB1	yes	0.527078	0.509641
AKT1	yes	0.523998	0.499603
C6	yes	0.51855	0.469215
CEBPE	yes	0.515015	0.511965
ANXA6	yes	0.513843	0.509342
GTF2IRD1	yes	0.506819	0.45449
NFE2L2	yes	0.501257	0.494692
BARD1	yes	0.498162	0.492229
